# Supplementary material for: Low Concentration of the Neutrophil Proteases Cathepsin G, Cathepsin B, Proteinase-3 and Metalloproteinase-9 Induce Biofilm Formation in Non-Biofilm-Forming Staphylococcus epidermidis Isolates
Source: Int J Mol Sci. 2022 Apr 30;23(9):4992. doi: 10.3390/ijms23094992 (PMC9102557; doi:10.3390/ijms23094992)
Supplement: Supplementary file 1 [file ijms-23-04992-s001.zip]

Archive with 2 entries (1 files):
- ijms-1679352-supplementary/
- ijms-1679352-supplementary/Supp Figs.pdf
